# Supplementary material for: Glutamine Starvation Induces Ferroptosis in NSCLC via AMPK/PDZD8-Mediated Ferritinophagy
Source: Nutrients. 2026 May 18;18(10):1596. doi: 10.3390/nu18101596 (PMC13209610; doi:10.3390/nu18101596)
Supplement: Supplementary file 1 [file nutrients-18-01596-s001.zip]

Archive with 4 entries (4 files):
- File S1.pdf
- File S2.pdf
- File S3.pdf
- Table S1.xlsx
