# Supplementary material for: Glutamine Starvation Induces Ferroptosis in NSCLC via AMPK/PDZD8-Mediated Ferritinophagy
Source: Nutrients. 2026 May 18;18(10):1596. doi: 10.3390/nu18101596 (PMC13209610; doi:10.3390/nu18101596)
Supplement: Supplementary file 1 [file nutrients-18-01596-s001.zip › Table S1.xlsx]

## Sheet: Sheet1
Product #	A10021B		L-Glutamine starvation(谷氨酰胺缺乏)
Ingredient （原 料）	gm	kcal	gm	kcal
L-Methionine（蛋氨酸）	6	24	6	24
L-Alanine（丙氨酸）	10	40	10	40
L-Arginine（精氨酸）	10	40	10	40
L-Asparagine-H2O（天门冬酰胺一水物）	5	20	5	20
L-Aspartate（天冬氨酸）	10	40	10	40
L-Cystine（胱氨酸）	4	16	4	16
L-Glutamic Acid（谷氨酸）	30	120	30	120
L-Glutamine（谷氨酰胺）	5	20	0	0
Glycine（甘氨酸）	10	40	10	40
L-Histidine-HCl-H2O（组氨酸盐酸盐一水物）	6	24	6	24
L-Isoleucine（异白氨酸）	8	32	8	32
L-Leucine（亮氨酸）	12	48	12	48
L-Lysine-HCl（赖氨酸盐酸盐）	14	56	14	56
L-Phenylalanine（苯丙氨酸）	8	32	8	32
L-Proline（脯氨酸）	5	20	5	20
L-Serine（丝氨酸）	5	20	5	20
L-Threonine（苏氨酸）	8	32	8	32
L-Tryptophan（色氨酸）	2	8	2	8
L-Tyrosine（酪氨酸）	4	16	4	16
L-Valine（缬氨酸）	8	32	8	32
Total L-Amino Acids（氨基酸总计）	170	680	165	660
Corn Starch（玉米淀粉）	550.5	2202	555.5	2222
Maltodextrin 10（麦芽糖糊精10）	125	500	125	500
Cellulose（纤维素）	50	0	50	0
Corn Oil（玉米油）	50	450	50	450
Mineral Mix S10001 （混合矿物质 S10001）	35	0	35	0
Sodium Bicarbonate（碳酸氢钠）	7.5	0	7.5	0
Vitamin Mix V10001（混合维生素 V10001）	10	40	10	40
Choline Bitrartrate（酒石酸氢胆碱）	2	0	2	0
Total	1000	3872	1000	3872
